# Supplementary material for: Brodifacoum does not modulate human cannabinoid receptor-mediated hyperpolarization of AtT20 cells or inhibition of adenylyl cyclase in HEK 293 cells
Source: PeerJ. 2019 Sep 25;7:e7733. doi: 10.7717/peerj.7733 (PMC6765355; doi:10.7717/peerj.7733)
Supplement: Data S1 — Each point represents the mean of duplicate determinations. Each point in a series is from an independent experiment. [file peerj-07-7733-s003.xlsx]

## Sheet: Figure 2
CB1
[CP55940]		CP Control							CP + BFC						[THC]		THC Control						THC + BFC
-9	1.1	4.8	1.55	0.5318	1.2488	2.95		1			1.2292	0.8192	2.48		-8	1.15	2.3	1.25	4.1	6.6	0.6464		1.25			5.3	4.65	0.9565
-8	4.2	9	6.65	4.3791	10.2714	8.36		10.2	16.4	11.9	2.0907	11.6686	8.39		-7	2.1	5.1	2.15	7.6818	6.1	8.1529		3.7	7.95	3.4	7.93	4.95	5.6282
-7.5	15.2	22.95	25.2	19.9499	29.0876	19.33		18.05	25.9	27.2	10.5816	28.0515	23.52		-6.5	4.35	9.75	3.9	13.8308	8.7	14.2614		5.15	14.1	7.25	11.04	7.16	12.1572
-7	25.1	27.85	27.35	32.6201	34.66	29.7		24.55	30	28.4	27.8285	33.6843	29.08		-6	8	13.2	7	16.6796	9.2	18.5633		8.55	13.85	6.45	15.56	9.31	17.4806
-6	31.6	29.95	30	36.9395	34.8083	33.71		28.75	31.2	31.4	36.1798	35.6219	33.26		-5.5	9.9	12.25	7.2	18.9753	10.9	24.9632		8.35	16.8	8.9	18.73	12.14	21.8205
-5	30.8	30.25	31.4	38.4947	37.0912	33.62		28.45	31.05	32.85	37.8566	38.5037	32.86		-5		14.25	9.65	17.1423	14.3	24.3513		10.5	18.15	12.85	17.16	11.3	24.5682
CB2
[CP55940]															[THC]
-9	0.9	1.75	1	1.59	2.48	0.2821		-0.55			4.3	0.07	0.4368		-8	0.65	2.1	1.4	4.1	0.1	1.9285		3.55			3.4	1.2	1.239
-8	4.15	2.15	3.25	1.72	2.49	1.1287		4	3.95	4.8	4.3	3.2	1.7562		-7	1.55	3.45	3.1	4.1	0.04	1.9545		4.35	4.15	0.75	4.345	1.6	-0.651
-7.5	13.55	10.8	19.55	10.4	4.59	7.2462		14.95	10.35	23	9.78	6.98	7.8972		-6.5	3.5	2.55	1.3	3.98	1.62	1.2357		8.95	4.85	1.2	3.53	1.2	-0.47
-7	27.55	16.95	24.05	18.4	15.4	16.713		23.8	29.45	29.1	18.74	24.51	15.742		-6	5.6	3.5	4.45	5.1	2.97	4.0989		9.3	5.2	4.75	4.46	2.16	-0.176
-6	32.85	29.35	33.45	24	26.45	27.2402		31.55	34.8	32.9	24.49	29.38	27.851		-5.5	6.9	3.85	4.55	3.35	4.13	1.1563		12.45	7.75	8.65	2.78	3.77	-0.539
-5	34.75	27.5	32	25.44	26.39	28.8281		31.25	35.1	36.1	26.86	29.64	29.2943		-5	10.6	3.8	9.7	5.84	5.25	3.3414		11.2	7.75	11	5.27	9.34	-0.115

## Sheet: Figure 3
CB1
[CP55940]		CP alone							CP + BFC						[BFC]
-6	0.255195	55.19	52.8363	64.2669	86.5969	64.7211		30.1859	49.7729	77.4289	39.8825	57.0738	54.1426		-4.5	103.493	109.518	78.5681	89.833	103.703	96.5182
-7	3.69425	73.4169	66.026	86.1275	88.0952	59.634		36.1526	86.3385	89.0024	47.2469	68.2885	60.2335		-5	113.282	99.3202	75.4554	89.4419	102.091	87.2161
-7.5	43.4439	93.4978	88.8717	98.1427	108.395	77.8066		82.987	85.0006	101.635	63.2873	79.1925	81.3617		-5.5	108.135	109.336	89.6413	88.0454	90.7413	100.468
-8	62.8144	113.383	92.9479	109.862	108.128	91.7567		116.648	106.837	128.479	84.0415	105.072	96.9475		-6	107.169	116.09	94.591	93.5758	92.4138	100.364
-9	68.8905	119.911	104.402	116.141	115.928	112.033		121.388	90.0822	126.844	94.4391	113.389	105.5		-6.5	109.513	114.866	95.5605	94.3579	81.2437	102.91
-10			117.312	115.171	122.599	103.905				128.609	100.369	121.239	105.753
CB2
[CP55940]															[BFC]
-5			52.633	45.7904	24.5668	55.4884				39.0191	50.3808	30.9699	43.9972		-4.5	104.771	128.356	83.7855	106.38	109.257
-6	37.2787	41.1634	53.5988	59.459	32.2274	48.8419		27.0068	56.1435	43.0901	57.262	32.3879	40.113		-5	117.407	114.197	105.565	98.2348	103.379
-7	53.5018	48.6886	78.3673	67.2105	45.9003	62.1349		65.2259	83.123	65.97	78.1414	38.4074	44.4915		-5.5	118.789	116.717	99.6789	95.4987	91.5297
-8	103.34	96.3685	121.567	119.019	99.5773	92.3464		98.8084	91.2461	112.491	114.053	87.1083	77.8249		-6	124.58	129.468	109.204	82.1124	95.9732
-9	121.156	112.777	133.66	106.678	121.661	109.668		115.058	119.953	121.43	128.015	97.4217	92.4435		-6.5	122.08	117.792	103.532	89.7323	95.0012
-10			143.715	105.748	104.332	102.316				124.088	139.619	111.206	95.4096

## Sheet: Figure 4
CB1 desensitization			with BFC						without BFC, 1 µM
CP 100 nM		64.0246	59.9887	53.2235	76.62	77.2841		67.9573	65.0452	55.0179	83.8524	81.6349
THC 10 uM		42.5593	72.9907	34.6426	41.675	74.4114		50.5221	77.0804	61.8307	54.2826	79.9321
CB2 desensitization			with BFC						without BFC, 1 µM
CP 100 nM		41.724	77.809	77.8415	48.5316	69.1735		52.1316	83.6817	87.6072	82.4937	77.6738
THC 10 uM		32.6363	39.9331	17.959	4.5942	6.3791		69.7261	70.6836	25.6232	9.944	11.343

## Sheet: Supp Fig 1
WT cells
		alone						SST response
BFC 30 uM	3.4156	7.46	3.8322	6.4958	4.7996		40.3583	42.8	39.9184	43.7865	45.8958
BFC 10 uM	3.2388	4.27	1.2105	1.7702	2.1582		40.4361	40.99	37.483	41.9605	44.5718
CP	2.7842	5.79	2.2542	1.0019	2.647		38.6146	37.42	35.7216	40.4518	43.418
HBSS	1.8319	4.9049	0.8779	1.1129	2.6725		38.9574	39.159	34.8619	40.118	43.6696

## Sheet: Supp Fig 2
CB1		SST response								SST response
CP								THC
w BFC		0.356805	0.295557	0.367868	0.226597	0.353038		w BFC		0.384567	0.310381	0.400018	0.288708	0.386632
w/o BFC		0.350834	0.295734	0.359042	0.205791	0.325812		w/o BFC		0.387356	0.311078	0.386081	0.277818	0.374603
SST alone		0.387267	0.318129	0.393791	0.273722	0.371185		SST alone		0.387267	0.318129	0.393791	0.273722	0.371185
CB2								CB2
CP								THC
w BFC		0.35569	0.10643	0.16659	0.17144	0.23857		w BFC		0.40024	0.17473	0.34538	0.27814	0.33764
w/o BFC		0.308155	0.0882739	0.107693	0.135432	0.218572		w/o BFC		0.393827	0.156841	0.355515	0.266783	0.325053
SST alone		0.37808	0.14169	0.17919	0.20891	0.30609		SST alone		0.37808	0.14169	0.17919	0.20891	0.30609
